# Supplementary material for: Mononuclear or Coordination Polymer Complexes? Both Are Possible for 3,6,9-Trioxaundecanedioic Acid
Source: Molecules. 2023 Nov 3;28(21):7410. doi: 10.3390/molecules28217410 (PMC10650274; doi:10.3390/molecules28217410)
Supplement: Supplementary file 1 [file molecules-28-07410-s001.zip]

Archive with 1 entries (1 files):
- molecules-2588221-supplementary.pdf
